# Supplementary material for: Determinants of Atherogenic Dyslipidemia and Lipid Ratios: Associations with Sociodemographic Profile, Lifestyle, and Social Isolation in Spanish Workers
Source: J Clin Med. 2025 Oct 5;14(19):7039. doi: 10.3390/jcm14197039 (PMC12524693; doi:10.3390/jcm14197039)
Supplement: Supplementary file 1 [file jcm-14-07039-s001.zip]

Archive with 1 entries (1 files):
- jcm-3871131-supplementary.pdf
